# Supplementary material for: Bayesian detection of periodic mRNA time profiles without use of training examples
Source: BMC Bioinformatics. 2006 Feb 9;7:63. doi: 10.1186/1471-2105-7-63 (PMC1413563; doi:10.1186/1471-2105-7-63)
Supplement: Additional File 1 — Detected genes in the α-factor experiment List of the ORFs detected as periodic in the alpha-factor experiment studied, i.e. the ORFs for which τ = 0.95. This is an ASCII file, each line containing the ORF identifier, terminated by newline. [file 1471-2105-7-63-S1.LST]

YAL023C
YAL040C
YAR071W
YBL002W
YBL003C
YBL004W
YBL032W
YBL042C
YBL052C
YBL053W
YBL080C
YBL082C
YBL111C
YBL112C
YBR009C
YBR010W
YBR040W
YBR043C
YBR049C
YBR067C
YBR070C
YBR071W
YBR086C
YBR088C
YBR089W
YBR092C
YBR093C
YBR130C
YBR158W
YBR244W
YBR257W
YBR287W
YBR296C
YBR297W
YCL012W
YCL013W
YCL022C
YCL060C
YCL062W
YCL063W
YCR024C-A
YCR026C
YCR033W
YCR042C
YCR045C
YCR065W
YCR102C
YDL010W
YDL018C
YDL034W
YDL055C
YDL089W
YDL093W
YDL095W
YDL096C
YDL103C
YDL131W
YDL156W
YDL163W
YDL164C
YDL182W
YDL189W
YDL207W
YDL220C
YDR011W
YDR020C
YDR055W
YDR074W
YDR097C
YDR113C
YDR126W
YDR130C
YDR146C
YDR168W
YDR224C
YDR225W
YDR281C
YDR297W
YDR342C
YDR346C
YDR354W
YDR365C
YDR400W
YDR432W
YDR433W
YDR451C
YDR503C
YDR507C
YDR516C
YDR540C
YDR545W
YEL017W
YEL040W
YEL042W
YEL061C
YEL071W
YEL075C
YEL076C
YEL077C
YER001W
YER032W
YER070W
YER072W
YER111C
YER118C
YER122C
YER125W
YER145C
YER169W
YER189W
YFL004W
YFL005W
YFL011W
YFL019C
YFL024C
YFL026W
YFL037W
YFL042C
YFL060C
YFL062W
YFL064C
YFL065C
YFL067W
YFL068W
YFR014C
YFR027W
YGL021W
YGL027C
YGL028C
YGL038C
YGL039W
YGL040C
YGL055W
YGL101W
YGL116W
YGL119W
YGL139W
YGL200C
YGL216W
YGL217C
YGL225W
YGL257C
YGR014W
YGR092W
YGR138C
YGR143W
YGR151C
YGR152C
YGR155W
YGR176W
YGR182C
YGR189C
YGR233C
YGR234W
YGR296W
YHL049C
YHR005C
YHR023W
YHR049W
YHR061C
YHR086W
YHR108W
YHR110W
YHR126C
YHR135C
YHR136C
YHR139C
YHR152W
YHR173C
YHR205W
YHR215W
YIL009W
YIL034C
YIL066C
YIL106W
YIL123W
YIL129C
YIL131C
YIL139C
YIL140W
YIL141W
YIL158W
YIL170W
YIL177C
YIR010W
YIR034C
YJL012C
YJL044C
YJL051W
YJL073W
YJL074C
YJL084C
YJL091C
YJL099W
YJL115W
YJL117W
YJL118W
YJL120W
YJL137C
YJL159W
YJL164C
YJL173C
YJL181W
YJL183W
YJL187C
YJL201W
YJL225C
YJR003C
YJR006W
YJR053W
YJR076C
YJR092W
YJR093C
YJR143C
YKL008C
YKL045W
YKL067W
YKL069W
YKL070W
YKL101W
YKL104C
YKL111C
YKL113C
YKL130C
YKL132C
YKL160W
YKL163W
YKL165C
YKL177W
YKL182W
YKR010C
YKR012C
YKR013W
YKR025W
YKR053C
YKR073C
YKR077W
YKR081C
YKR090W
YKR098C
YKR099W
YLL022C
YLL032C
YLL033W
YLL051C
YLL060C
YLR027C
YLR045C
YLR074C
YLR083C
YLR098C
YLR103C
YLR116W
YLR180W
YLR183C
YLR190W
YLR194C
YLR235C
YLR236C
YLR262C
YLR273C
YLR274W
YLR286C
YLR300W
YLR303W
YLR311C
YLR342W
YLR343W
YLR355C
YLR372W
YLR438W
YLR455W
YLR463C
YLR464W
YLR465C
YLR467W
YML027W
YML033W
YML034W
YML058W
YML060W
YML065W
YML072C
YML102W
YML106W
YML119W
YML123C
YMR001C
YMR002W
YMR003W
YMR009W
YMR014W
YMR032W
YMR036C
YMR039C
YMR054W
YMR075W
YMR078C
YMR147W
YMR163C
YMR183C
YMR187C
YMR190C
YMR196W
YMR199W
YMR215W
YMR216C
YMR239C
YMR246W
YMR253C
YMR266W
YMR270C
YMR284W
YMR307W
YNL016W
YNL030W
YNL031C
YNL044W
YNL057W
YNL058C
YNL068C
YNL072W
YNL076W
YNL078W
YNL082W
YNL116W
YNL118C
YNL126W
YNL145W
YNL149C
YNL153C
YNL160W
YNL161W
YNL166C
YNL181W
YNL190W
YNL191W
YNL192W
YNL197C
YNL218W
YNL221C
YNL231C
YNL233W
YNL238W
YNL249C
YNL250W
YNL273W
YNL278W
YNL283C
YNL300W
YNL309W
YNL312W
YNL313C
YNL327W
YNL339C
YNR009W
YNR023W
YNR044W
YNR050C
YNR054C
YNR055C
YNR059W
YNR067C
YOL007C
YOL012C
YOL019W
YOL030W
YOL034W
YOL037C
YOL069W
YOL088C
YOL090W
YOL112W
YOL123W
YOL132W
YOR001W
YOR018W
YOR033C
YOR056C
YOR066W
YOR073W
YOR074C
YOR082C
YOR083W
YOR091W
YOR099W
YOR104W
YOR136W
YOR144C
YOR153W
YOR165W
YOR168W
YOR189W
YOR195W
YOR202W
YOR203W
YOR230W
YOR233W
YOR246C
YOR247W
YOR248W
YOR264W
YOR315W
YOR321W
YOR340C
YOR372C
YOR373W
YOR383C
YPL011C
YPL014W
YPL019C
YPL029W
YPL032C
YPL036W
YPL057C
YPL101W
YPL111W
YPL116W
YPL127C
YPL136W
YPL141C
YPL145C
YPL153C
YPL155C
YPL163C
YPL181W
YPL208W
YPL227C
YPL242C
YPL244C
YPL253C
YPL256C
YPL267W
YPL283C
YPR008W
YPR018W
YPR019W
YPR034W
YPR040W
YPR053C
YPR055W
YPR104C
YPR119W
YPR128C
YPR135W
YPR156C
YPR157W
YPR174C
YPR175W
YPR202W
YPR203W
YPR204W
