# Supplementary material for: Bayesian detection of periodic mRNA time profiles without use of training examples
Source: BMC Bioinformatics. 2006 Feb 9;7:63. doi: 10.1186/1471-2105-7-63 (PMC1413563; doi:10.1186/1471-2105-7-63)
Supplement: Additional File 2 — Detected genes in the cdc28 experiment As Additional file 1 but for the cdc28 experiment. [file 1471-2105-7-63-S2.LST]

YAL032C
YAR007C
YAR008W
YAR018C
YAR050W
YBL029W
YBL031W
YBL032W
YBL052C
YBL053W
YBL063W
YBL074C
YBL104C
YBR026C
YBR038W
YBR043C
YBR049C
YBR053C
YBR054W
YBR070C
YBR094W
YBR100W
YBR103W
YBR119W
YBR130C
YBR138C
YBR148W
YBR150C
YBR152W
YBR157C
YBR178W
YBR200W
YBR204C
YBR251W
YBR261C
YBR275C
YBR277C
YBR288C
YCL012W
YCL014W
YCL024W
YCL038C
YCL061C
YCL062W
YCL063W
YCL064C
YCL066W
YCR021C
YCR033W
YCR040W
YCR041W
YCR042C
YCR082W
YCR083W
YCR085W
YCR093W
YCRX02C
YCRX04W
YDL010W
YDL011C
YDL018C
YDL022W
YDL023C
YDL037C
YDL048C
YDL056W
YDL068W
YDL096C
YDL103C
YDL127W
YDL138W
YDL141W
YDL164C
YDL194W
YDL197C
YDL200C
YDL211C
YDR029W
YDR030C
YDR049W
YDR052C
YDR073W
YDR089W
YDR113C
YDR147W
YDR180W
YDR191W
YDR199W
YDR200C
YDR208W
YDR219C
YDR278C
YDR297W
YDR303C
YDR314C
YDR318W
YDR325W
YDR326C
YDR346C
YDR356W
YDR451C
YDR459C
YDR480W
YDR488C
YDR492W
YDR497C
YDR501W
YDR504C
YDR507C
YDR533C
YEL004W
YEL038W
YEL047C
YEL061C
YEL071W
YER001W
YER003C
YER032W
YER042W
YER053C
YER062C
YER070W
YER078C
YER095W
YER111C
YER118C
YER130C
YER140W
YER149C
YER150W
YER159C
YER170W
YFL008W
YFL014W
YFL034C-B
YFL049W
YFL053W
YFL060C
YFL061W
YFL068W
YFR024C-A
YFR030W
YFR039C
YFR047C
YGL021W
YGL027C
YGL038C
YGL061C
YGL064C
YGL083W
YGL086W
YGL093W
YGL097W
YGL101W
YGL114W
YGL116W
YGL117W
YGL125W
YGL139W
YGL154C
YGL163C
YGL185C
YGL197W
YGL201C
YGL203C
YGL209W
YGL255W
YGL257C
YGR009C
YGR014W
YGR015C
YGR017W
YGR018C
YGR046W
YGR047C
YGR074W
YGR089W
YGR092W
YGR099W
YGR101W
YGR108W
YGR129W
YGR140W
YGR143W
YGR149W
YGR152C
YGR166W
YGR177C
YGR179C
YGR188C
YGR189C
YGR230W
YGR238C
YGR241C
YGR252W
YGR255C
YHL020C
YHL025W
YHL026C
YHL028W
YHL030W
YHR005C
YHR006W
YHR023W
YHR031C
YHR054C
YHR061C
YHR067W
YHR086W
YHR104W
YHR113W
YHR118C
YHR123W
YHR127W
YHR151C
YHR152W
YHR154W
YHR158C
YHR172W
YHR173C
YHR188C
YIL011W
YIL023C
YIL050W
YIL056W
YIL065C
YIL082W
YIL106W
YIL114C
YIL119C
YIL122W
YIL129C
YIL131C
YIL132C
YIL140W
YIL149C
YIL158W
YIL161W
YIL162W
YIL173W
YIR003W
YIR010W
YIR017C
YIR036C
YIR037W
YIR038C
YIR042C
YIR043C
YJL013C
YJL019W
YJL041W
YJL044C
YJL051W
YJL052W
YJL060W
YJL068C
YJL072C
YJL079C
YJL092W
YJL093C
YJL099W
YJL118W
YJL123C
YJL134W
YJL137C
YJL144W
YJL168C
YJL172W
YJL173C
YJL181W
YJL187C
YJL200C
YJR010W
YJR031C
YJR053W
YJR054W
YJR076C
YJR083C
YJR110W
YJR112W
YJR114W
YJR137C
YJR150C
YKL022C
YKL038W
YKL042W
YKL048C
YKL049C
YKL052C
YKL053W
YKL094W
YKL101W
YKL103C
YKL108W
YKL113C
YKL129C
YKL130C
YKL161C
YKL165C
YKL177W
YKL203C
YKR008W
YKR010C
YKR013W
YKR021W
YKR023W
YKR033C
YKR037C
YKR054C
YKR063C
YKR078W
YLL002W
YLL017W
YLL021W
YLL022C
YLL032C
YLL033W
YLL065W
YLR015W
YLR045C
YLR057W
YLR097C
YLR099C
YLR131C
YLR154C
YLR159W
YLR182W
YLR183C
YLR189C
YLR190W
YLR201C
YLR202C
YLR235C
YLR236C
YLR254C
YLR266C
YLR272C
YLR273C
YLR274W
YLR284C
YLR297W
YLR316C
YLR353W
YLR376C
YLR377C
YLR383W
YLR386W
YLR404W
YLR455W
YML017W
YML020W
YML021C
YML029W
YML033W
YML034W
YML035C-A
YML060W
YML061C
YML068W
YML072C
YML079W
YML102W
YML119W
YMR001C
YMR003W
YMR010W
YMR031C
YMR032W
YMR055C
YMR056C
YMR070W
YMR076C
YMR078C
YMR088C
YMR095C
YMR102C
YMR140W
YMR199W
YMR215W
YMR262W
YMR277W
YMR305C
YNL033W
YNL053W
YNL055C
YNL102W
YNL116W
YNL118C
YNL123W
YNL126W
YNL160W
YNL166C
YNL171C
YNL176C
YNL197C
YNL200C
YNL206C
YNL233W
YNL235C
YNL238W
YNL262W
YNL273W
YNL283C
YNL290W
YNL293W
YNL303W
YNL309W
YNL310C
YNL312W
YNL334C
YNR009W
YNR067C
YNR074C
YOL011W
YOL014W
YOL017W
YOL019W
YOL057W
YOL069W
YOL090W
YOL112W
YOL136C
YOR016C
YOR023C
YOR035C
YOR047C
YOR058C
YOR060C
YOR066W
YOR073W
YOR074C
YOR105W
YOR126C
YOR127W
YOR129C
YOR135C
YOR143C
YOR144C
YOR152C
YOR174W
YOR176W
YOR179C
YOR185C
YOR195W
YOR211C
YOR246C
YOR255W
YOR284W
YOR288C
YOR308C
YOR315W
YOR319W
YOR329C
YOR372C
YOR373W
YOR386W
YOR390W
YPL032C
YPL057C
YPL062W
YPL064C
YPL074W
YPL116W
YPL117C
YPL124W
YPL127C
YPL139C
YPL141C
YPL149W
YPL155C
YPL163C
YPL174C
YPL177C
YPL189W
YPL200W
YPL209C
YPL221W
YPL241C
YPL242C
YPL247C
YPL253C
YPL256C
YPL258C
YPL264C
YPL265W
YPL267W
YPL272C
YPL276W
YPR002W
YPR008W
YPR014C
YPR018W
YPR022C
YPR025C
YPR042C
YPR048W
YPR076W
YPR089W
YPR091C
YPR099C
YPR101W
YPR106W
YPR111W
YPR116W
YPR119W
YPR120C
YPR140W
YPR141C
YPR156C
YPR157W
YPR162C
YPR167C
YPR174C
YPR175W
YPR179C
YPR193C
