# Supplementary material for: Bayesian detection of periodic mRNA time profiles without use of training examples
Source: BMC Bioinformatics. 2006 Feb 9;7:63. doi: 10.1186/1471-2105-7-63 (PMC1413563; doi:10.1186/1471-2105-7-63)
Supplement: Additional File 3 — Detected genes in the cdc15 experiment As Additional file 2 but for the cdc28 experiment. [file 1471-2105-7-63-S3.LST]

YAL030W
YAL068C
YAR007C
YBL002W
YBL003C
YBL032W
YBL036C
YBL046W
YBL073W
YBL074C
YBR001C
YBR003W
YBR012W-A
YBR022W
YBR034C
YBR040W
YBR051W
YBR071W
YBR088C
YBR089W
YBR090C
YBR093C
YBR102C
YBR115C
YBR120C
YBR143C
YBR188C
YBR212W
YBR213W
YBR214W
YBR216C
YBR278W
YCL008C
YCL010C
YCL023C
YCR086W
YCR100C
YCR104W
YCRX02C
YCRX11W
YCRX13W
YCRX15W
YCRX21C
YDL003W
YDL007W
YDL008W
YDL009C
YDL011C
YDL013W
YDL075W
YDL123W
YDL125C
YDL137W
YDL149W
YDL158C
YDL160C
YDL163W
YDL164C
YDL166C
YDL173W
YDL175C
YDL179W
YDL181W
YDL186W
YDL190C
YDL192W
YDL203C
YDR066C
YDR078C
YDR113C
YDR225W
YDR259C
YDR327W
YDR333C
YDR336W
YDR337W
YDR339C
YDR340W
YDR462W
YDR481C
YER001W
YER044C-A
YER046W
YER069W
YER070W
YER081W
YER090W
YER091C
YER124C
YER153C
YER164W
YER167W
YFL056C
YFL066C
YFR005C
YFR010W
YFR012W
YFR014C
YFR021W
YFR025C
YFR030W
YFR031C
YFR053C
YGL228W
YGL232W
YGL240W
YGR005C
YGR021W
YGR041W
YGR044C
YGR055W
YHR064C
YHR066W
YHR079C-A
YHR083W
YHR107C
YHR109W
YHR122W
YHR128W
YHR143W
YHR152W
YHR156C
YHR160C
YHR178W
YHR210C
YIL003W
YIL029C
YIL066C
YIL140W
YIL141W
YJL078C
YJR010W
YKL001C
YKL067W
YKL069W
YKL101W
YKL125W
YKL132C
YKL137W
YKR012C
YKR013W
YLL061W
YLR183C
YLR214W
YLR286C
YLR303W
YML001W
YML117W
YMR124W
YMR154C
YMR205C
YMR206W
YMR218C
YMR226C
YMR228W
YMR232W
YMR233W
YMR234W
YMR240C
YMR243C
YMR244W
YMR245W
YMR297W
YMR299C
YMR301C
YMR321C
YNL004W
YNL020C
YNL031C
YNL044W
YNL052W
YNL066W
YNL068C
YNL070W
YNL072W
YNL074C
YNL076W
YNL090W
YNL092W
YNL094W
YNL096C
YNL098C
YNL100W
YNL114C
YNL116W
YNL118C
YNL120C
YNL122C
YNL124W
YNL138W
YNL140C
YNL142W
YNL144C
YNL146W
YNL148C
YNL162W
YNL164C
YNL166C
YNL168C
YNL170W
YNL186W
YNL188W
YNL190W
YNL192W
YNL194C
YNL196C
YNL210W
YNL212W
YNL214W
YNL218W
YNL220W
YNL234W
YNL236W
YNL238W
YNL240C
YNL296W
YNL304W
YNR067C
YOL007C
YOR019W
YOR076C
YOR100C
YOR323C
YPL256C
YPL274W
YPR002W
YPR106W
YPR120C
